# Supplementary material for: The effect of gradually lifting the two-child policy on demographic changes in China
Source: Health Policy Plan. 2024 Feb 9;39(4):363–71. doi: 10.1093/heapol/czae008 (PMC11005836; doi:10.1093/heapol/czae008)
Supplement: czae008_Supp [file czae008_supp.zip]

Archive with 1 entries (1 files):
- suppl_data/Supplementary Materials_30Jan2024.pdf
